# Supplementary material for: Translation of 5′ leaders is pervasive in genes resistant to eIF2 repression
Source: eLife. 2015 Jan 26;4:e03971. doi: 10.7554/eLife.03971 (PMC4383229; doi:10.7554/eLife.03971)
Supplement: Figure 1—source data 1. — DOI: http://dx.doi.org/10.7554/eLife.03971.004 [file elife03971s001.zip]

Archive with 1 entries (1 files):
- source-data-1.xlsx
